# Supplementary material for: How to translate therapeutic recommendations in clinical practice guidelines into rules for critiquing physician prescriptions? Methods and application to five guidelines
Source: BMC Med Inform Decis Mak. 2010 May 28;10:31. doi: 10.1186/1472-6947-10-31 (PMC2893080; doi:10.1186/1472-6947-10-31)
Supplement: Additional file 1 — Example of ASTI 3 recommendations written in Python. The first part defines the treatment components: diet and various antidiabetics. Drug are defined by the list of corresponding ATC codes (one or more). The second part is a recommendation for choosing monotherapy. The one_should_prescribe statement starts with the conditions element, specifying that the recommendations applies only when the physician has prescribed a monotherapy (i.e. diet + a single oral drug) and the patient's glycosilated haemoglobin is lower than 6.5%. Then the lists of the treatments recommended in first-line (recommended_treatment_linel) and in second-line (recommended_treatment_line2) are given. Each treatment is defined by a list of components, possibly defined at various level of granularity (e.g. metformin vs any oral drug); the Any keyword can be used to represent zero, one or more additional components. Treatments and components can also receive additional arguments, for instance "statuts = PRESCRIBED" indicates that the treatment must be the one just prescribed by the physician. Finally, explanation_criticism_labelX and advice_criticism_labelX give the criticism labels for treatment line X (in this example the labels have been shortened compared to the guideline): advice_criticism_labelX is displayed when treatment line X is recommended, and explanation_criticism_labelX when the physician has prescribed a treatment of line X (but not yet recommended). [file 1472-6947-10-31-S1.TXT]

# Definition of the treatment components
diet                = Component("Diet and physical activity")
oral_antidiabetic   = Component("Any oral antidiabetic drug", ["A10B"])
metformin           = Component("Metformin"                 , ["A10BA02"]) 
agi                 = Component("Alphaglucosidase inhibitor", ["A10BF"])

[...]

# Recommendation for antidiabetic monotherapy for patient with low glycosilated haemoglobin
one_should_prescribe(
   conditions = "(Treatment([diet, oral_antidiabetic], status = PRESCRIBED)) and (patient.HbA1c <= 6.5)",
   recommended_treatment_line1  = [Treatment([diet, metformin])],
   recommended_treatment_line2  = [Treatment([diet, agi])],
   explanation_criticism_label2 = "AGI should be prescribed only as second-line treatment.",
   explanation_criticism_label3 = "Sulfonamides, glinides and glitazones are not recommended at this stage of the disease.",
   advice_criticism_label1      = "Guideline recommends metformin as first-line treatment.",
   advice_criticism_label2      = "Guideline recommends metformin as first-line treatment, and AGI as second-line.",
   reference_criticism_label    = "(Traitement médicamenteux du diabète de type 2)")
