# Supplementary material for: How to translate therapeutic recommendations in clinical practice guidelines into rules for critiquing physician prescriptions? Methods and application to five guidelines
Source: BMC Med Inform Decis Mak. 2010 May 28;10:31. doi: 10.1186/1472-6947-10-31 (PMC2893080; doi:10.1186/1472-6947-10-31)
Supplement: Additional file 2 — The three "if condition then criticism" rules generated by the "one should prescribe" recommendation of additional file 1, in Python. Treatments are patterns that are matched with the therapeutic history, and return a boolean value (true if a matching treatment has been found). The first rule corresponds to a patient that has not yet any treatment, and the physician is prescribing a treatment other than AGI and metformin (e.g. a sulfamid). It can be read: "If the physician is prescribing a diet associated to an oral antidiabetic, and glycated haemoglobin (A1C) is below or equal to 6.5%, and the prescribed treatment is not diet with metformin, and the prescribed treatment is not diet with AGI, and there is no current or past treatment by diet and metformin that has failed (i.e. not tolerated or inefficient), and there is no current or past treatment by diet and AGI that has failed (i.e. not tolerated or inefficient), then display the criticism". [file 1472-6947-10-31-S2.TXT]

if (Treatment([diet, oral_antidiabetic], status = PRESCRIBED) and (patient.HbA1c <= 6.5) and
   (not Treatment([diet, metformin], status = CURRENT_OR_PAST, failed = True)) and
   (not Treatment([diet, agi      ], status = CURRENT_OR_PAST, failed = True)) and
   (not Treatment([diet, metformin], status = PRESCRIBED)) and
   (not Treatment([diet, agi      ], status = PRESCRIBED))):
     criticism("Sulfonamides, glinides and glitazones are not recommended at this stage of the disease.
Guideline recommends metformin as first-line treatment.
(Traitement médicamenteux du diabète de type 2)")

if (Treatment([diet, oral_antidiabetic], status = PRESCRIBED) and (patient.A1C <= 6.5) and
   (    Treatment([diet, metformin], status = CURRENT_OR_PAST, failed = True) or
        Treatment([diet, agi      ], status = CURRENT_OR_PAST, failed = True)) and
   (not Treatment([diet, metformin], status = PRESCRIBED)) and
   (not Treatment([diet, agi      ], status = PRESCRIBED))):
     criticism("Sulfonamides, glinides and glitazones are not recommended at this stage of the disease.
Guideline recommends metformin as first-line treatment, and AGI as second-line.
(Traitement médicamenteux du diabète de type 2)")

if (Treatment([diet, oral_antidiabetic], status = PRESCRIBED) and (patient.A1C <= 6.5) and
   (not Treatment([diet, metformin], status = CURRENT_OR_PAST, failed = True)) and
   (not Treatment([diet, agi      ], status = CURRENT_OR_PAST, failed = True)) and
   (not Treatment([diet, metformin], status = PRESCRIBED)) and
   (    Treatment([diet, agi      ], status = PRESCRIBED))):
    criticism("AGI should be prescribed only as second-line treatment.
Guideline recommends metformin as first-line treatment
(Traitement médicamenteux du diabète de type 2)")
