# Supplementary material for: How to translate therapeutic recommendations in clinical practice guidelines into rules for critiquing physician prescriptions? Methods and application to five guidelines
Source: BMC Med Inform Decis Mak. 2010 May 28;10:31. doi: 10.1186/1472-6947-10-31 (PMC2893080; doi:10.1186/1472-6947-10-31)
Supplement: Additional file 3 — Part of a decision tree generated by C4.5, from the knowledge base for dyslipemia. Treatments in brackets are recommended as second-line treatments only. This excerpt corresponds to the following recommendation in the guideline: "It is not recommended to start a treatment for patients older than 80, in primary prevention", "For dyslipidemic patient in primary prevention, diet should be proposed in monotherapy", "For patient with high cardiovascular risk, drug-based treatment should be started as soon as possible, associated with diet", "Statins are the first-line drug treatment", "Rosuvas-tatin should only be used in case of tolerance or efficacy problems with other statins" and "For diabetic patient, the reduction of the ischemic risk has been demonstrated for atorvastatin and simvastatin". [file 1472-6947-10-31-S3.TXT]

patient with hypercholesterolemia
 +-- no current treatment for dyslipemia
      +-- age  80
           +-- associated risk = none: diet
           +-- associated risk = diabetes in primary prevention: diet
           +-- associated risk = diabetes in secondary prevention: diet+atorvastatin OR diet+simvastatin
           +-- associated risk = cardiovascular: diet+atorvastatin OR diet+pravastatin OR diet+simvastatin OR diet+fluvastatin OR (diet+nicotinic acid OR diet+fibrate OR diet+gemfibrozil OR diet+ezetimib OR diet+resin)
      +-- age  80
           [...]
